# Supplementary material for: Tocilizumab Trough Levels Variability in Kidney-Transplant Candidates Undergoing Desensitization
Source: J Clin Med. 2021 Dec 24;11(1):91. doi: 10.3390/jcm11010091 (PMC8745611; doi:10.3390/jcm11010091)
Supplement: Supplementary file 1 [file jcm-11-00091-s001.zip]

Archive with 1 entries (1 files):
- jcm-1474011-supplementary.pdf
